# Supplementary material for: Contribution of Berry Polyphenols to the Human Metabolome
Source: Molecules. 2019 Nov 20;24(23):4220. doi: 10.3390/molecules24234220 (PMC6930569; doi:10.3390/molecules24234220)
Supplement: Supplementary file 1 [file molecules-24-04220-s001.zip]

Archive with 6 entries (6 files):
- Supplement 1 Figure1.jpeg
- Supplement 2 Table1.docx
- Supplement 3.docx
- Supplement 4.docx
- Supplement 5.docx
- Supplement 6.docx
